# Supplementary material for: Metabolic reprogramming based on RNA sequencing of gemcitabine-resistant cells reveals the FASN gene as a therapeutic for bladder cancer
Source: J Transl Med. 2024 Jan 13;22:55. doi: 10.1186/s12967-024-04867-8 (PMC10787972; doi:10.1186/s12967-024-04867-8)
Supplement: Supplementary file 2 — Additional file 2: The list of OS-related RM-DEGs. [file 12967_2024_4867_MOESM2_ESM.xlsx]

## Sheet: Sheet 1
gene	HR	HR.95L	HR.95H	pvalue
POLD4	0.771353	0.630931	0.943029	0.0113385
LFNG	0.799775	0.712793	0.897372	0.000142813
ZDHHC21	0.786459	0.673435	0.918453	0.00240884
CARD10	0.875865	0.784829	0.97746	0.0179277
IDUA	0.791309	0.691702	0.905259	0.000649545
PLCH2	0.923438	0.864121	0.986827	0.0187008
CASP10	0.880117	0.778526	0.994963	0.0412856
RPP38	0.778595	0.624385	0.970891	0.0262642
ACOT11	0.869928	0.783821	0.965494	0.00878583
GALNT12	0.887677	0.809805	0.973037	0.0109764
JAK3	0.859373	0.748953	0.986073	0.0307852
IL18	0.888883	0.795247	0.993545	0.0380803
TGFB3	1.11598	1.01385	1.2284	0.0250316
SPON1	1.08437	1.00824	1.16624	0.0291862
CHST15	1.09186	1.00011	1.19203	0.0497143
ACBD4	0.839473	0.719595	0.979322	0.0260311
SDSL	0.860469	0.741658	0.998313	0.0474536
ACE	0.866044	0.75136	0.998233	0.0472153
N4BP2L1	0.793695	0.686837	0.917178	0.00173754
SGPP2	0.904071	0.829305	0.985577	0.0220309
U2AF1L4	0.698162	0.577431	0.844135	0.000207965
PIGZ	0.88863	0.7945	0.993913	0.0387493
MTHFD2L	0.769089	0.630029	0.938843	0.00987629
ADAMTS9	1.12998	1.00218	1.27407	0.045985
PEG10	1.06345	1.00895	1.1209	0.0219076
PAOX	0.814138	0.67674	0.979432	0.029233
CYP1B1	1.10462	1.03582	1.17799	0.00242619
XDH	0.876628	0.815942	0.941827	0.000321442
FBN2	1.08353	1.02378	1.14678	0.00557205
MST1	0.847268	0.747939	0.959787	0.00918506
SRPX	1.09405	1.01038	1.18464	0.0267969
ROR2	1.08036	1.00748	1.15852	0.0300843
TSPAN7	1.08293	1.00902	1.16224	0.0271697
GFPT2	1.09667	1.02722	1.17082	0.00570095
ADAMTS13	0.869479	0.771296	0.980161	0.0221525
INPP5J	0.889455	0.811414	0.975002	0.012409
FAT4	1.12752	1.01888	1.24774	0.0202428
MSX1	1.13524	1.02216	1.26082	0.0178216
TMCC2	1.13373	1.01854	1.26196	0.0216782
P4HA3	1.14201	1.04271	1.25076	0.00422035
ADAMTS15	1.09615	1.02421	1.17314	0.00803105
ITGBL1	1.09334	1.01766	1.17465	0.0147625
GPC2	0.893751	0.823055	0.970519	0.00754657
MAP2	1.14233	1.06276	1.22786	0.00030345
SLC26A1	0.876661	0.777128	0.988943	0.0322912
PCSK4	0.897235	0.805703	0.999165	0.0482476
AMY2B	0.829137	0.752935	0.913052	0.000139392
BMP6	1.13452	1.03	1.24965	0.0104848
CHST6	1.08364	1.00537	1.16801	0.0357238
ZKSCAN7	0.878602	0.791581	0.975189	0.0150123
ELOVL4	1.11465	1.03023	1.20599	0.0069097
GIPR	0.827754	0.750562	0.912885	0.000153817
SARDH	0.884546	0.791071	0.989068	0.0313289
ABCA4	1.07739	1.0178	1.14046	0.0102346
UCP3	0.770586	0.667668	0.889368	0.000366803
PROC	0.914237	0.836151	0.999615	0.0490199
PTPRD	1.08641	1.01974	1.15744	0.010321
GALNT16	1.08955	1.01616	1.16824	0.0159293
HOXD11	1.06069	1.00136	1.12354	0.0448444
NAPSA	0.790304	0.70089	0.891125	0.000122216
ADAMTS3	1.12657	1.02927	1.23308	0.0097124
CYP2E1	0.912634	0.838427	0.99341	0.0346206
UGT2B7	0.947895	0.906862	0.990784	0.0177867
SLC19A3	1.11436	1.03675	1.19778	0.00328509
SERPINB7	1.06412	1.01752	1.11285	0.00652381
ABCG4	1.12658	1.0061	1.2615	0.0388876
KCNB1	1.09815	1.03004	1.17076	0.00415708
PDE11A	1.10066	1.00737	1.20259	0.0337943
ACMSD	0.871246	0.778337	0.975245	0.016591
ST8SIA6	1.1758	1.06074	1.30334	0.00205411
CD74	0.919673	0.84759	0.997886	0.0443478
FN1	1.10265	1.02541	1.18571	0.00835754
SERINC2	0.847078	0.776837	0.92367	0.000171427
COL6A2	1.10218	1.0134	1.19873	0.0231684
FASN	1.16645	1.00771	1.35019	0.0391266
TNFRSF21	0.845977	0.761031	0.940406	0.00194817
VIM	1.1262	1.00745	1.25895	0.0365678
APOL1	0.810152	0.738421	0.88885	8.54823e-06
CTSH	0.834523	0.748045	0.930998	0.00119138
COL6A3	1.11751	1.02836	1.21439	0.00881411
COL6A1	1.122	1.02724	1.2255	0.0105606
SCD	1.1272	1.01908	1.24679	0.0199429
HNRNPD	0.810555	0.667261	0.984623	0.0343369
LRP1	1.20745	1.05826	1.37766	0.00508485
SRSF1	0.754987	0.581944	0.979484	0.0343421
BCAM	0.875672	0.796267	0.962996	0.00619219
SRSF2	0.68311	0.521774	0.894332	0.00556459
SRRT	0.672399	0.521218	0.86743	0.00225476
SNCG	0.930888	0.878038	0.986919	0.0163283
ERBB3	0.897939	0.827355	0.974545	0.00995891
EGR1	1.10519	1.00327	1.21746	0.0427576
DHRS2	0.960224	0.923965	0.997905	0.0387597
MED15	0.75567	0.595929	0.958229	0.0207716
TGFBI	1.09519	1.01176	1.1855	0.0245074
GATA3	0.914362	0.856726	0.975877	0.00703799
HES1	0.813724	0.71979	0.919917	0.000988688
GDE1	0.821543	0.688131	0.98082	0.0296924
ASS1	0.911591	0.843233	0.985491	0.0199406
AGPAT3	0.813513	0.669019	0.989215	0.0385792
NXF1	0.742879	0.589586	0.936029	0.0117156
MAOA	0.938869	0.882509	0.998828	0.0458161
PTGES	0.907847	0.835973	0.9859	0.0215959
GDF15	0.93312	0.8751	0.994986	0.0345625
PGLS	0.734082	0.593803	0.9075	0.00427662
PPARG	0.92938	0.87206	0.990468	0.024144
ACSF2	0.86911	0.776525	0.972734	0.0146476
RNASET2	0.806736	0.700323	0.929318	0.00292367
PCK2	0.820059	0.690749	0.973575	0.023461
TNFRSF14	0.659497	0.566991	0.767097	6.72413e-08
WNT7B	0.887805	0.818561	0.962907	0.00407538
HLA-DMA	0.896702	0.811428	0.990938	0.0324755
ARSA	0.814123	0.675416	0.981316	0.0309371
ETHE1	0.83397	0.719824	0.966217	0.0156236
EXOC1	0.714949	0.56706	0.901408	0.00454235
ACSL4	0.837825	0.726977	0.965576	0.0145348
NPAS2	0.841184	0.757552	0.934049	0.00120824
PLEKHA6	0.880027	0.803252	0.96414	0.00606825
DEGS1	1.14088	1.00661	1.29305	0.0391026
CNOT6L	0.720811	0.582318	0.892241	0.0026352
SAT2	0.753183	0.616111	0.920751	0.00568271
PSMB10	0.710606	0.608336	0.830069	1.6392e-05
NFYA	0.726803	0.592614	0.891377	0.00218305
LPAR2	0.732658	0.61636	0.870901	0.000419733
UTP3	0.785877	0.623558	0.990451	0.0412263
MYLIP	0.834623	0.735162	0.947541	0.00523364
ACP6	0.847559	0.754048	0.952667	0.00555545
SLC44A3	0.884624	0.80249	0.975164	0.01367
NUDT9	0.774244	0.626044	0.957526	0.0182581
SLC2A3	1.16288	1.0492	1.28888	0.00403989
VPS9D1	0.717487	0.58696	0.87704	0.00119271
ACADS	0.734405	0.604656	0.891996	0.00185653
ECM1	1.13823	1.0338	1.2532	0.00836343
VDR	0.891372	0.798545	0.99499	0.0404154
HS3ST1	0.806984	0.72548	0.897645	7.88935e-05
